# Supplementary material for: Determinants of protein function revealed by combinatorial entropy optimization
Source: Genome Biol. 2007 Nov 1;8(11):R232. doi: 10.1186/gb-2007-8-11-r232 (PMC2258190; doi:10.1186/gb-2007-8-11-r232)
Supplement: Additional data file 2 — Presented is a table reporting the results of optimal clustering of 126 GTPases of the human Ras superfamily. [file gb-2007-8-11-r232-S2.xls]

## Sheet: Sheet1
Table S2	Subfamilies of 126 GTPases of Ras superfamily
Subfamily	GTPAase	Specificty (orange) and Conserved (blue) residues numbered as in RasH
	(Swiss Prot Identifier)	5	10	15	16	18	20	21	24	28	29	33	35	37	40	57	58	59	60	63	65	66	68	69	70	75	76	78	82	89	98	104	113	115	117	119	145	146	149	155	156	164
1	RASH/5-165	K	G	G	K	A	T	I	I	F	V	D	T	E	Y	D	T	A	G	E	S	A	R	D	Q	G	E	F	F	S	E	K	L	G	K	D	S	A	R	A	F	R
1	RALB/16-178	K	G	G	K	A	T	L	M	F	V	E	T	A	Y	D	T	A	G	D	A	A	R	D	N	G	E	F	F	S	E	K	V	G	K	D	S	A	R	V	F	R
1	Q6ZS74/16-199	K	G	G	K	A	T	L	M	F	V	E	T	A	Y	D	T	A	G	D	A	-	R	D	N	G	E	F	F	S	E	K	V	G	K	D	S	A	R	V	F	R
1	RIT1/23-184	K	G	G	K	A	T	M	I	F	P	D	T	E	Y	D	T	A	G	E	T	A	R	D	Q	G	E	F	Y	S	Q	R	L	G	K	D	S	A	R	V	F	R
1	RASE/43-201	K	G	G	K	A	T	I	N	F	V	D	T	Q	Y	D	T	A	G	I	R	-	R	D	Q	C	D	V	F	S	T	A	L	G	K	D	S	A	R	A	F	Q
1	RASM/15-177	K	G	G	K	A	T	I	F	F	V	D	T	E	Y	D	T	A	G	E	S	A	R	E	Q	G	D	F	Y	S	Q	K	L	A	K	D	S	A	P	A	F	R
1	RALA/16-177	K	G	G	K	A	T	L	M	F	V	E	T	A	Y	D	T	A	G	D	A	A	R	D	N	G	E	F	F	S	E	K	L	G	K	D	S	A	R	V	F	R
1	RIT2/22-183	K	G	G	K	A	T	M	I	F	P	D	T	E	Y	D	T	A	G	E	T	A	R	E	Q	G	E	F	Y	S	E	R	L	G	K	D	S	A	R	A	F	R
1	RRAS/31-192	K	G	G	K	A	T	I	I	F	V	D	T	E	Y	D	T	A	G	E	G	A	R	E	Q	G	H	F	F	S	T	K	L	G	K	D	S	A	R	A	F	R
1	RASK/5-165	K	G	G	K	A	T	I	I	F	V	D	T	E	Y	D	T	A	G	E	S	A	R	D	Q	G	E	F	F	S	E	K	L	G	K	D	S	A	R	A	F	R
1	Q92468	K	G	G	K	A	T	I	I	F	V	D	T	E	Y	D	T	A	G	E	S	A	R	D	Q	G	E	F	F	S	E	K	-	-	-	-	-	-	-	-	-	-
1	RASN/5-165	K	G	G	K	A	T	I	I	F	V	D	T	E	Y	D	T	A	G	E	S	A	R	D	Q	G	E	F	F	S	E	K	L	G	K	D	S	A	R	A	F	R
1	Q14014/5-149	K	G	G	K	A	T	I	I	F	V	D	T	E	Y	D	T	A	G	E	S	A	R	D	Q	G	E	F	F	S	E	K	L	G	K	D	S	A	R	-	-	-
1	Q14015/5-149	K	G	G	K	A	T	I	I	F	V	D	T	E	Y	D	T	A	G	E	S	A	R	D	Q	G	E	F	F	S	E	K	L	G	K	D	S	A	R	-	-	-
1	RRAS2/16-177	R	G	G	K	A	T	I	I	F	V	D	T	E	Y	D	T	A	G	E	G	A	R	E	Q	G	E	F	F	S	R	K	L	G	K	D	S	A	R	A	F	R
2	RAP1B/5-167	K	G	G	K	A	T	V	V	F	V	D	T	E	Y	D	T	A	G	Q	T	A	R	D	L	G	Q	F	Y	T	E	K	L	G	K	D	S	A	K	I	F	N
2	RERG/8-169	K	G	G	K	A	V	V	L	F	I	D	T	E	Y	D	T	A	G	-	D	T	R	E	G	G	E	F	Y	S	N	K	L	G	K	D	S	A	G	I	F	R
2	RAP2A/5-166	K	G	G	K	A	T	V	V	F	I	D	T	E	Y	D	T	A	G	Q	A	S	R	D	L	G	Q	F	Y	S	D	K	L	G	K	D	S	A	K	L	F	N
2	RASL12/22-185	N	G	G	K	A	T	V	L	F	I	D	N	E	Y	D	T	A	-	D	D	-	R	E	R	A	H	F	Y	S	E	A	L	G	K	D	S	A	D	V	F	R
2	RAP2C/5-166	K	G	G	K	A	T	V	V	F	I	D	T	E	Y	D	T	A	G	Q	A	S	R	D	L	G	Q	F	Y	S	D	K	L	G	K	D	S	A	K	L	F	N
2	RAP1A/5-167	K	G	G	K	A	T	V	V	F	V	D	T	E	Y	D	T	A	G	Q	T	A	R	D	L	G	Q	F	Y	T	E	K	L	G	K	D	S	A	K	I	F	N
2	PNAS-140/5-136	K	G	G	K	A	T	V	V	F	V	D	T	E	Y	D	T	A	G	Q	T	A	R	D	L	G	Q	F	Y	T	E	K	L	G	K	D	-	-	-	-	-	-
2	RAP2B/5-166	K	G	G	K	A	T	V	V	F	I	D	T	E	Y	D	T	A	G	Q	A	S	R	D	L	G	Q	F	Y	S	D	K	L	G	K	D	S	A	K	L	F	N
2	DKFZp547A0616/5-166	K	G	G	K	A	T	V	V	F	I	D	T	E	Y	D	T	A	G	Q	A	S	R	D	L	G	Q	F	Y	S	D	K	L	G	K	D	S	A	K	L	F	N
3	RB40A/48-176	-	-	-	-	-	-	-	-	-	-	-	-	I	K	D	T	S	G	R	C	T	F	R	S	A	Q	V	Y	S	K	A	L	G	R	H	S	P	N	S	F	L
3	RB40C/48-176	-	-	-	-	-	-	-	-	-	-	-	-	I	K	D	T	S	G	R	C	T	F	R	S	A	Q	I	Y	S	K	A	L	G	R	H	S	P	N	S	F	L
3	RAB15/10-171	R	G	G	K	C	L	C	T	F	H	I	T	V	K	D	T	A	G	R	Q	T	T	K	Q	A	Q	I	Y	S	S	A	L	G	K	D	S	A	N	S	F	L
3	RB40B/48-176	-	-	-	-	-	-	-	-	-	-	-	-	I	K	D	T	S	G	R	C	T	F	R	S	A	Q	V	Y	S	K	A	L	G	R	H	S	P	N	S	F	L
4	RAB3D/24-185	K	G	G	K	S	L	F	A	F	T	V	T	I	K	D	T	A	G	R	R	T	T	T	A	A	M	F	Y	S	T	S	L	G	K	D	S	A	N	V	F	C
4	RB27B/10-182	K	G	G	K	T	L	Y	T	F	N	I	T	I	R	D	T	A	G	R	R	S	T	T	A	A	M	F	F	S	S	A	L	G	K	D	S	A	G	A	V	M
4	RAB3A/24-185	K	G	G	K	S	L	F	A	F	T	V	T	I	K	D	T	A	G	R	R	T	T	T	A	A	M	F	Y	S	T	S	L	G	K	D	S	A	N	T	F	C
4	RB27A/11-183	K	G	G	K	S	L	Y	T	F	N	I	T	I	R	D	T	A	G	R	R	S	T	T	A	A	M	F	F	S	S	A	L	G	K	D	S	A	G	A	I	M
4	RAB3B/24-185	K	G	G	K	S	L	F	A	F	T	V	T	I	K	D	T	A	G	R	R	T	T	T	A	A	M	F	Y	S	T	S	L	G	K	D	S	A	N	A	F	C
4	RAB3C/32-193	K	G	G	K	S	L	F	A	F	T	V	T	I	K	D	T	A	G	R	R	T	T	T	A	A	M	F	Y	S	T	S	L	G	K	D	S	A	N	T	F	C
4	RAB28/14-179	K	G	G	K	S	T	T	A	F	G	K	T	L	F	D	I	G	G	I	G	K	L	D	K	A	Q	V	Y	S	T	S	L	G	K	D	S	A	G	C	F	L
5	RAB6B/15-176	K	G	G	K	S	I	T	M	F	D	Q	T	I	L	D	T	A	G	R	R	S	I	P	S	S	T	A	Y	S	D	R	L	G	K	D	S	A	G	L	F	P
5	RAB6C/15-176	K	G	A	K	S	I	T	R	F	D	Q	I	I	L	D	T	A	G	R	R	S	I	P	R	S	A	A	Y	S	D	R	L	G	R	D	R	A	G	L	F	P
5	RAB6A/14-175	K	G	G	K	S	I	T	M	F	D	Q	T	I	L	D	T	A	G	R	R	S	I	P	S	S	T	A	Y	S	D	R	L	G	K	D	S	A	G	L	F	P
5	RAB41/23-184	K	G	G	K	S	I	S	M	F	G	Q	T	I	L	D	T	A	G	R	H	S	I	P	S	S	T	A	Y	S	E	R	L	G	K	D	S	A	G	L	F	L
5	RAYL/7-173	K	G	G	K	A	A	Q	R	F	Q	T	T	M	V	D	S	A	G	L	S	E	L	D	K	P	N	L	Y	S	E	A	L	G	K	D	S	V	M	P	F	H
5	RAB43/20-182	K	G	G	K	C	V	Q	K	F	S	G	T	V	T	D	T	A	G	R	R	T	T	Q	S	A	N	A	Y	S	E	A	L	G	K	D	S	A	S	A	F	I
6	RAB9A/9-174	K	G	G	K	S	M	N	V	F	D	F	T	V	L	D	T	A	G	R	R	S	R	T	P	S	D	C	F	S	K	A	I	G	K	D	S	A	A	A	F	L
6	RAB23/11-171	K	G	G	K	S	I	Q	C	F	T	K	T	V	L	D	T	A	G	E	D	A	T	K	A	A	Q	C	F	S	E	V	L	Q	K	D	S	V	D	V	F	L
6	DKFZp781H0695/11-171	K	G	G	K	S	I	Q	C	F	T	K	T	V	L	D	T	A	G	E	D	A	T	K	A	A	Q	C	F	S	E	V	L	Q	K	D	S	V	D	V	F	L
6	RAB7/10-175	K	G	G	K	S	M	N	V	F	S	K	T	A	L	D	T	A	G	R	Q	S	G	V	A	A	D	C	F	T	D	A	V	G	K	D	S	A	A	A	F	L
6	RAB9B/9-174	K	G	G	K	S	M	N	V	F	D	F	T	V	L	D	T	A	G	R	K	S	R	T	P	A	D	C	F	S	K	A	V	G	K	D	S	A	D	A	F	L
6	RAB7B/10-173	K	G	G	K	S	L	H	V	F	Y	Q	T	A	L	D	T	G	G	R	R	S	V	S	T	S	D	C	F	S	G	V	L	G	K	D	S	A	D	A	F	L
7	RHEB/8-169	K	G	G	K	S	T	I	V	F	V	D	T	E	F	D	T	A	G	E	S	I	P	Q	T	I	N	Y	Y	S	G	V	L	G	K	D	S	A	N	V	F	E
7	RHEBL1/8-169	K	G	G	K	S	A	H	V	F	S	D	T	E	Y	D	T	A	G	E	S	I	P	Y	S	V	H	Y	Y	S	Q	H	L	G	K	D	S	A	N	I	F	A
7	RHEBL1c/15-167	-	-	G	K	S	A	H	V	F	S	D	T	E	Y	D	T	A	G	E	S	I	P	Y	S	V	H	Y	Y	S	Q	H	L	G	K	D	S	A	N	I	F	A
8	RASD1/26-197	R	G	G	K	A	V	S	L	F	E	T	T	E	H	D	T	S	G	P	P	A	R	R	L	G	D	F	F	S	Q	K	I	G	K	D	S	A	N	M	F	K
8	Q9HC43/1-110	-	-	-	-	-	-	-	-	-	-	-	-	-	-	-	-	-	-	-	-	-	R	R	L	G	D	F	F	S	Q	K	I	G	K	D	S	A	N	M	F	K
8	RASD2/21-192	R	G	G	K	S	V	S	L	F	E	T	T	E	H	D	T	S	G	P	P	A	R	R	L	G	D	F	F	S	K	K	I	G	K	D	S	A	N	M	F	K
9	DIRA2/9-171	R	G	G	K	S	V	L	V	F	R	I	T	E	Y	D	T	T	G	Q	P	A	Q	R	L	G	H	F	Y	S	E	K	L	G	K	D	S	A	N	L	F	K
9	RBJ/18-177	K	G	G	K	C	I	K	C	F	V	L	T	I	G	D	M	A	G	F	Y	E	R	N	E	T	Q	V	Y	S	A	L	V	A	K	D	S	A	G	M	F	-
9	DIRA1/9-170	R	G	G	K	S	V	L	V	F	R	I	T	E	Y	D	T	T	G	Q	P	A	Q	R	L	G	H	F	F	S	K	K	L	G	K	D	S	A	N	L	F	T
10	RAB2B/8-169	K	G	G	K	C	L	L	T	F	Q	D	T	V	G	D	T	A	G	S	R	S	T	R	S	A	A	A	Y	T	E	S	L	G	K	D	S	A	A	A	F	Y
10	RAB4B/10-171	K	G	G	K	C	L	H	I	F	K	N	T	V	G	D	T	A	G	R	R	S	T	R	S	A	A	A	Y	T	T	A	L	G	K	D	S	A	G	A	F	L
10	RAB14/13-174	K	G	G	K	C	L	H	T	F	M	P	T	V	G	D	T	A	G	R	R	A	T	R	S	A	A	A	Y	T	T	T	L	G	K	D	S	A	G	A	F	Y
10	RAB2A/8-169	K	G	G	K	C	L	L	T	F	Q	D	T	V	G	D	T	A	G	S	R	S	T	R	S	A	A	A	Y	T	E	S	L	G	K	D	S	A	A	A	F	Y
10	DKFZp313C1541/8-169	K	G	G	K	C	L	L	T	F	Q	D	T	V	G	D	T	A	G	S	R	S	T	R	S	A	A	A	Y	T	E	S	L	G	K	D	S	A	A	A	F	Y
10	RAB17/21-182	K	G	G	K	S	A	L	V	F	K	L	T	C	F	D	T	A	G	K	H	S	C	H	L	A	N	A	Y	S	K	L	L	G	K	D	S	A	N	V	F	L
10	RAB4A/10-171	K	G	G	K	C	L	H	I	F	K	N	T	V	G	D	T	A	G	R	R	S	T	R	S	A	A	A	Y	T	T	A	L	G	K	D	S	A	G	A	F	L
10	RAB25/14-175	K	G	G	K	N	L	S	T	F	S	R	T	V	S	D	T	A	G	R	R	A	T	S	A	A	V	A	F	T	K	A	L	G	K	D	S	A	S	A	F	F
10	RB11A/12-173	K	G	G	K	N	L	S	T	F	N	K	T	V	A	D	T	A	G	R	R	A	T	S	A	A	V	A	Y	T	K	A	L	G	K	D	S	A	S	A	F	Y
10	Q8IZ41/543-710	K	G	G	K	S	L	M	C	F	R	S	T	V	Q	D	T	A	G	R	R	S	A	K	S	A	D	V	Y	S	D	A	L	G	K	D	S	A	G	A	V	K
10	RB11B/12-173	K	G	G	K	N	L	S	T	F	N	K	T	V	A	D	T	A	G	R	R	A	T	S	A	A	V	A	Y	T	K	A	L	G	K	D	S	A	S	A	F	Y
11	RB33A/38-204	K	G	G	K	C	T	F	C	F	P	E	T	V	R	D	T	A	G	R	R	S	V	E	H	V	H	V	Y	S	Q	A	L	G	K	D	S	A	S	I	F	K
11	RAB30/11-172	K	G	G	K	C	V	R	T	F	P	G	T	V	M	D	T	A	G	R	R	S	T	Q	S	A	N	L	Y	S	R	A	L	G	K	D	S	A	S	L	F	I
11	RB39B/10-173	R	G	G	K	C	I	R	T	F	A	D	T	V	F	D	T	A	G	R	R	S	T	R	A	S	V	G	F	S	E	V	L	G	K	D	S	A	A	A	F	Y
11	RB33B/35-201	K	G	G	K	C	T	Y	C	F	P	E	T	V	R	D	T	A	G	R	R	S	V	Q	H	V	H	V	Y	S	E	L	L	G	K	D	S	A	N	I	F	K
11	RAB33B/35-201	K	G	G	K	C	T	Y	C	F	P	E	T	V	R	D	T	A	G	R	R	S	V	Q	H	V	H	V	Y	S	E	L	L	G	K	D	S	A	N	I	F	K
11	DKFZp686J07132/11-119	K	G	G	K	C	V	R	T	F	P	G	T	V	M	D	T	A	G	R	R	S	T	Q	S	A	N	L	Y	S	R	A	L	-	-	-	-	-	-	-	-	-
12	RAB24/9-174	K	G	G	K	S	V	E	V	F	V	Q	T	A	V	D	T	A	G	R	E	A	S	R	I	A	K	A	Y	S	K	E	L	G	K	D	S	S	G	L	F	V
12	RBL2B/23-179	K	G	G	K	K	M	E	L	F	Q	L	T	L	Y	D	T	A	G	R	Q	S	H	A	S	A	H	C	F	T	T	R	V	A	K	D	S	A	G	L	F	V
12	RAB18/10-171	K	G	G	K	S	L	L	T	F	D	A	T	V	K	D	T	A	G	R	R	T	T	P	S	A	Q	V	Y	T	N	C	L	G	K	D	S	A	C	A	F	I
12	RBL2A/23-179	K	G	G	K	K	M	E	L	F	Q	L	T	L	Y	D	T	A	G	R	Q	S	H	A	S	A	H	C	F	T	T	R	V	A	K	D	S	A	G	L	F	V
12	RABL2B/23-180	K	G	G	K	K	M	E	L	F	Q	L	T	L	Y	D	T	A	G	R	Q	S	H	A	S	A	H	C	F	T	T	R	V	A	K	D	S	A	G	L	F	V
12	Q5TZT8/23-180	K	G	G	K	K	M	E	L	F	Q	L	T	L	Y	D	T	A	G	R	Q	S	H	A	S	A	H	C	F	T	T	R	V	A	K	D	S	A	G	L	F	V
13	RAN/12-170	K	G	G	K	T	V	K	L	F	E	V	T	V	H	D	T	A	G	K	G	G	R	D	G	A	Q	A	F	T	R	C	L	G	K	D	S	A	N	P	F	I
13	RANP1/12-109	K	G	G	K	T	V	K	L	F	E	V	T	V	H	D	T	A	G	K	S	G	R	D	G	A	Q	T	F	T	R	-	-	-	-	-	-	-	-	-	-	-
14	RAB13/10-171	K	G	G	K	C	I	I	A	F	N	I	T	I	K	D	T	A	G	R	K	T	T	T	A	A	M	I	Y	S	K	A	L	G	K	D	S	A	S	A	F	L
14	RAB8B/10-171	K	G	G	K	C	L	F	S	F	N	I	T	I	K	D	T	A	G	R	R	T	T	T	A	A	M	I	Y	S	R	A	I	G	K	D	S	A	S	A	F	M
14	RAB8A/10-171	K	G	G	K	C	L	F	S	F	N	I	T	I	K	D	T	A	G	R	R	T	T	T	A	A	M	I	Y	S	R	A	I	G	K	D	S	A	N	A	F	K
14	Q59EP4/5-106	K	G	G	K	C	L	F	S	F	N	I	T	I	K	D	T	A	G	R	R	T	T	T	A	A	M	I	Y	S	R	R	-	-	-	-	-	-	-	-	-	-
14	RAB20/7-203	K	G	G	K	S	L	Q	M	F	P	V	T	G	Y	D	T	A	G	Q	H	-	G	S	M	A	A	I	Y	S	G	A	I	G	K	D	S	A	G	L	F	V
14	RAB26/65-227	K	G	G	K	C	L	V	K	F	L	I	T	I	R	D	T	A	G	R	R	S	T	H	A	A	H	L	Y	S	T	A	L	G	K	D	S	A	G	A	F	K
14	RAB1B/10-171	K	G	G	K	C	L	L	A	Y	T	I	T	V	K	D	T	A	G	R	R	T	T	S	S	A	H	I	Y	S	Q	A	L	G	K	D	S	A	A	A	F	K
14	RAB35/10-170	K	G	G	K	S	L	L	A	F	S	I	T	V	K	D	T	A	G	R	R	T	T	S	T	T	H	V	Y	S	H	C	L	G	K	D	S	A	N	M	F	L
14	RAB1A/12-173	K	G	G	K	C	L	L	A	Y	T	I	T	V	K	D	T	A	G	R	R	T	T	S	S	A	H	I	Y	S	Q	A	L	G	K	D	S	A	A	S	F	K
14	RAB37/30-192	K	G	G	K	C	L	I	K	F	L	I	T	I	R	D	T	A	G	R	R	S	T	H	A	A	Q	L	Y	S	T	A	L	G	K	D	S	A	G	A	F	K
14	RAB10/11-172	K	G	G	K	C	L	F	S	F	N	I	T	I	K	D	T	A	G	R	H	T	T	T	S	A	M	I	Y	S	R	A	L	G	K	D	S	A	N	A	F	L
15	RAB21/20-181	K	G	G	K	S	V	L	C	F	N	I	T	A	L	D	T	A	G	R	H	A	G	P	I	S	N	A	Y	S	K	L	I	G	K	D	S	A	N	L	F	I
15	RAB31/7-168	K	G	G	K	S	V	C	V	F	D	S	T	A	M	D	T	A	G	R	H	S	A	P	M	S	A	A	Y	S	K	G	I	G	K	D	S	A	A	L	F	P
15	RB22A/7-168	K	G	G	K	S	V	W	V	F	D	N	T	A	M	D	T	A	G	R	R	A	A	P	M	S	A	A	Y	T	K	G	I	G	K	D	S	A	A	L	F	P
15	RAB5B/22-183	K	G	G	K	S	V	L	V	F	H	E	T	A	L	D	T	A	G	R	H	S	A	P	M	A	Q	A	Y	T	K	A	L	G	K	D	S	A	A	L	F	P
15	RAB5C/23-184	K	G	G	K	S	V	L	V	F	H	E	T	A	L	D	T	A	G	R	H	S	A	P	M	A	Q	A	Y	T	K	A	L	G	K	D	S	A	A	I	F	P
15	RAB5A/22-183	K	G	G	K	S	V	L	V	F	H	E	T	A	L	D	T	A	G	R	H	S	A	P	M	A	Q	A	Y	S	K	A	L	G	K	D	S	A	S	I	F	P
16	RAB38/11-179	K	G	G	K	S	I	K	V	F	S	R	T	V	A	D	I	A	G	R	G	N	T	R	V	A	M	A	F	T	N	L	L	A	K	D	S	A	N	A	S	L
16	RAB7L/9-175	K	G	G	K	S	V	Q	S	F	S	K	T	V	A	D	I	A	G	R	T	S	T	R	L	A	S	C	F	T	Q	L	L	A	K	D	S	V	N	A	M	M
16	RAB32/26-193	K	G	G	K	S	I	K	V	F	S	R	T	V	A	D	I	A	G	R	G	N	T	R	V	A	V	A	F	T	S	L	L	A	K	D	S	A	N	A	A	L
16	RAB36/125-289	K	G	G	K	S	I	H	C	F	D	K	T	V	E	D	T	A	G	K	K	C	A	S	A	A	Q	I	F	T	E	N	L	G	K	D	S	A	G	F	F	F
16	RAB34/54-218	K	G	G	K	C	I	N	C	F	D	K	T	V	E	D	T	A	G	R	K	C	A	S	T	A	Q	I	F	S	A	N	L	G	K	D	S	S	G	F	F	F
17	Q7Z6P3/15-154	H	G	G	K	S	L	H	H	F	A	T	T	V	R	D	T	A	G	R	H	S	T	R	Q	A	D	V	Y	S	D	G	L	G	K	D	-	-	-	-	-	-
17	RND3/25-199	K	G	G	K	A	L	H	A	F	P	V	T	F	Y	D	T	S	G	Y	D	N	R	P	L	S	D	V	F	T	G	C	L	G	K	D	S	A	S	I	F	V
17	RND1/15-169	K	G	G	K	A	L	Q	A	Y	P	V	T	F	Y	D	T	S	G	Y	D	N	R	P	L	S	D	V	F	T	T	C	L	G	K	D	S	A	-	-	-	-
17	Q59EN3/4-149	-	-	G	K	A	L	Q	A	Y	P	V	T	F	Y	D	T	S	G	Y	D	N	R	P	L	S	D	V	F	T	G	C	L	G	K	D	S	-	-	-	-	-
17	RND2/9-162	K	G	G	K	A	L	Q	A	Y	P	V	T	F	Y	D	T	S	G	Y	D	N	R	P	L	S	D	V	F	T	G	C	L	G	K	D	S	-	-	-	-	-
17	ARHE/10-184	K	G	G	K	A	L	H	A	F	P	V	T	F	Y	D	T	S	G	Y	D	N	R	P	L	S	D	V	F	T	D	C	L	G	K	D	S	A	S	I	F	V
18	RHOF/21-194	K	G	G	K	S	L	M	S	F	P	A	S	F	Y	D	T	A	G	D	D	R	R	P	L	T	H	V	Y	S	P	C	L	G	K	D	S	A	R	V	F	L
18	RHOJ/23-196	K	G	G	K	C	L	M	A	F	P	V	T	F	Y	D	T	A	G	D	N	Q	R	P	L	T	D	F	F	S	P	M	L	G	Q	D	S	A	Q	V	F	F
18	CDC42/5-178	K	G	G	K	C	L	I	T	F	P	V	T	F	Y	D	T	A	G	D	D	R	R	P	L	T	D	F	F	S	P	C	L	G	Q	D	S	A	Q	V	F	L
18	Raslp2/23-196	K	G	G	K	C	L	M	A	F	P	V	T	F	Y	D	T	A	G	D	N	Q	R	P	L	T	D	F	F	S	P	M	L	G	Q	D	S	A	Q	V	F	F
18	RAC1/5-178	K	G	G	K	C	L	I	T	F	P	I	T	F	Y	D	T	A	G	D	D	R	R	P	L	T	D	F	F	S	P	C	L	G	K	D	S	A	Q	V	F	L
18	RAC3/5-178	K	G	G	K	C	L	I	T	F	P	I	T	F	Y	D	T	A	G	D	D	R	R	P	L	T	D	F	F	S	P	C	L	G	K	D	S	A	Q	V	F	L
18	RAC2/5-178	K	G	G	K	C	L	I	T	F	P	I	T	F	Y	D	T	A	G	D	D	R	R	P	L	T	D	F	F	S	P	C	L	G	K	D	S	A	Q	V	F	L
18	RHOC/7-180	K	G	G	K	C	L	I	S	F	P	V	T	F	Y	D	T	A	G	D	D	R	R	P	L	T	D	I	F	S	P	C	L	G	K	D	S	A	K	V	F	L
18	Q8TDQ2/6-163	-	-	-	-	-	-	V	T	Y	P	I	T	F	F	D	T	A	G	E	D	K	R	P	L	T	D	F	F	S	P	C	L	G	Q	D	S	A	Q	V	F	I
18	RHOU/51-224	K	G	G	K	S	V	V	T	Y	P	I	T	F	F	D	T	A	G	E	D	K	R	P	L	T	D	F	F	S	P	C	L	G	Q	D	S	A	Q	V	F	I
18	RHOV/33-207	K	G	G	K	S	I	V	T	Y	P	R	T	L	F	D	T	A	G	D	D	R	R	S	L	T	D	F	F	S	P	N	L	G	Q	D	S	A	Q	V	F	I
18	RHOA/7-180	K	G	G	K	C	L	I	S	F	P	V	T	F	Y	D	T	A	G	D	D	R	R	P	L	T	D	I	F	S	P	C	L	G	K	D	S	A	K	V	F	L
18	RHOQ/11-184	K	G	G	K	C	L	M	A	F	P	V	T	F	Y	D	T	A	G	D	D	R	R	P	L	T	D	F	F	S	P	A	L	G	Q	D	S	A	Q	V	F	L
18	RHOH/6-172	K	G	G	K	S	L	V	T	F	P	K	T	Y	T	D	T	A	G	A	R	S	R	P	L	A	D	V	Y	S	G	L	V	A	Q	D	S	A	N	V	F	V
18	RHOD/19-192	K	G	G	K	S	L	M	A	F	P	T	T	F	Y	D	T	A	G	D	D	R	R	P	L	A	S	L	F	S	P	C	V	G	K	D	S	A	H	V	F	L
18	RHOG/5-178	K	G	G	K	C	L	I	T	F	P	I	T	F	Y	D	T	A	G	E	D	R	R	T	L	T	N	F	F	S	P	C	L	G	K	D	S	A	Q	V	F	L
18	RHOB/7-180	K	G	G	K	C	L	I	S	F	P	V	T	F	Y	D	T	A	G	D	D	R	R	P	L	T	D	I	F	S	P	C	L	A	K	D	S	A	K	V	F	L
